# Supplementary material for: Sinapine, but not sinapic acid, counteracts mitochondrial oxidative stress in cardiomyocytes
Source: Redox Biol. 2020 May 19;34:101554. doi: 10.1016/j.redox.2020.101554 (PMC7251366; doi:10.1016/j.redox.2020.101554)
Supplement: Multimedia component 2 [file mmc2.xml]

<?xml version="1.0" encoding="UTF-8" standalone="no"?><data:data><datasets><author>cyril.reboul@univ-avignon.fr</author><type>0</type><dataset><value>1</value><reason>Data will be made available on request</reason><comments/></dataset></datasets></data:data>
